# Supplementary material for: Effects of Individual Circulating FFAs on Plasma and Hepatic FFA Epoxides, Diols, and Epoxide-Diol Ratios as Indices of Soluble Epoxide Hydrolase Activity
Source: Int J Mol Sci. 2023 Jun 28;24(13):10760. doi: 10.3390/ijms241310760 (PMC10341844; doi:10.3390/ijms241310760)
Supplement: Supplementary file 1 [file ijms-24-10760-s001.zip]

Archive with 1 entries (1 files):
- ijms-2465462-supplementary.xlsx
