# Supplementary material for: Effects of Individual Circulating FFAs on Plasma and Hepatic FFA Epoxides, Diols, and Epoxide-Diol Ratios as Indices of Soluble Epoxide Hydrolase Activity
Source: Int J Mol Sci. 2023 Jun 28;24(13):10760. doi: 10.3390/ijms241310760 (PMC10341844; doi:10.3390/ijms241310760)
Supplement: Supplementary file 1 [file ijms-24-10760-s001.zip › ijms-2465462-supplementary.xlsx]

## Sheet: Suppl 1
Supplemental Table S1. Effects of olive, safflower seed, and fish oil infusion son hepatic levels of epoxides,
	diols, and their ratios.
	Control				Olive				Safflower				Fish
Epoxides (nM)
15(16)-EpODE	0.406807	±	0.174337		0.385975	±	0.097155		0.273569	±	0.0916662		0.353333	±	0.0867507
9(10)-EpODE	0.103698	±	0.0230504		0.114299	±	0.0147287		0.0870538	±	0.0199335		0.121371	±	0.0161151
12(13)-EpOME	0.343284	±	0.0785753		0.301909	±	0.0294521		0.858159	±	0.133566	**	0.280585	±	0.044542
9(10)-EpOME	0.348984	±	0.0660458		0.345567	±	0.0394253		0.899541	±	0.150079	**	0.237358	±	0.0272908
11(12)-EpETrE	0.717385	±	0.149702		0.585044	±	0.0784078		0.576145	±	0.0823599		0.753059	±	0.0867841
5(6)-EpETrE	2.01129	±	0.435661		2.08441	±	0.9469		1.97138	±	0.47618		2.98425	±	0.748393
10(11)-EpDPE	0.244009	±	0.0225964		0.235872	±	0.0108292		0.221916	±	0.0346761		0.631971	±	0.118311	***
13(14)-EpDPE	0.130639	±	0.0294964		0.132661	±	0.0102573		0.0938978	±	0.0109459		0.509459	±	0.117158	***
16(17)-EpDPE	0.149281	±	0.0196211		0.131518	±	0.0137664		0.108254	±	0.0138122		0.419763	±	0.0855932	***
19(20)-EpDPE	0.647435	±	0.13915		0.583056	±	0.10002		0.579679	±	0.109053		1.69017	±	0.303071	***
14(15)-EpETE	0.107947	±	0.0116193		0.096388	±	0.0123526		0.0807101	±	0.0133722		0.956668	±	0.207438	***
11(12)-EpETE	0.171262	±	0.073964		0.0598423	±	0.00516365		0.0776646	±	0.0243795		1.11847	±	0.245485	**
8(9)-EpETE	0.241492	±	0.158528		0.171264	±	0.0404054		0.110192	±	0.027937		0.604457	±	0.107965	*
Diols (nM)
15,16-DiHODE	26.3028	±	10.3748		14.0349	±	2.04547		13.1576	±	2.57648		15.2503	±	2.17387
9,10-DiHODE	6.6132	±	1.0865		6.18924	±	1.58547		8.91302	±	1.3769		7.09266	±	0.454683
12,13-DiHOME	98.184	±	35.9151		76.7202	±	14.7095		210.186	±	38.0396	*	55.3525	±	5.509
9,10-DiHOME	70.0084	±	11.7745		79.9044	±	15.3477		402.146	±	80.3814	***	52.048	±	6.59421
11,12-DiHETrE	16.6016	±	1.98425		18.2001	±	2.89597		16.6776	±	1.68908		20.3927	±	1.72712
5,6-DiHETrE	1.59219	±	0.155845		1.09285	±	0.247713		0.902097	±	0.160021		1.25413	±	0.268655
10,11-DiHDPE	7.68394	±	1.13312		12.1466	±	2.13193		7.9223	±	1.18942		26.9932	±	5.9876	***
13,14-DiHDPE	3.30679	±	0.286062		4.14129	±	0.573408		2.94347	±	0.443311		8.64591	±	1.6601	***
16,17-DiHDPE	6.90117	±	0.556884		6.77938	±	0.859721		5.3662	±	0.666436		15.9102	±	2.54663	***
19,20-DiHDPE	13.2696	±	0.499026		16.4977	±	2.87732		12.5825	±	1.69645		34.3545	±	5.73089	***
14,15-DiHETE	12.419	±	1.5238		12.1014	±	3.4018		10.4677	±	0.984175		90.8081	±	17.9565	***
11,12-DiHETE	4.39758	±	0.443097		4.59195	±	1.21619		3.77684	±	0.333918		37.8984	±	7.00165	***
8,9-DiHETE	7.11233	±	1.16815		7.83243	±	2.66159		5.82649	±	0.735904		75.7825	±	14.7218	***
Dio-to-epoxide ratios
15,16-DiHODE / EpODE	72.7644	±	10.6186		41.7853	±	8.80086		60.0323	±	10.578		55.4084	±	17.0333
9,10-DiHODE / EpODE	81.7522	±	26.8748		62.6063	±	20.5482		137.609	±	37.7307		64.24	±	9.73831
12,13-DiHOME / EpOME	267.508	±	33.127		256.682	±	49.1999		249.218	±	29.6419		228.09	±	45.627
9,10-DiHOME / EpOME	207.911	±	18.7756		239.661	±	50.2937		442.944	±	74.9762	*	238.825	±	48.8476
11,12-DiHETrE / EpETrE	28.6339	±	6.15383		34.4473	±	9.20626		33.8551	±	7.61181		27.6658	±	1.49688
5,6-DiHETrE / EpETrE	1.01162	±	0.295376		0.618911	±	0.213405		0.56316	±	0.120841		0.506885	±	0.163342
10,11-DiHDPE / EpDPE	33.1318	±	5.20936		53.0909	±	11.0122		36.8663	±	5.35844		42.9667	±	4.10931
13,14-DiHDPE / EpDPE	32.4176	±	7.04551		31.3689	±	3.6397		32.1893	±	5.00033		42.6597	±	26.4871
16,17-DiHDPE / EpDPE	48.6429	±	4.78001		55.6431	±	11.6117		53.0184	±	7.87418		45.162	±	8.17003
19,20-DiHDPE / EpDPE	25.6521	±	5.16627		30.3685	±	6.8455		24.6025	±	4.16497		22.3707	±	2.94404
14,15-DiHETE / EpETE	121.561	±	21.8735		129.922	±	31.7745		145.356	±	23.0562		106.551	±	17.757
11,12-DiHETE / EpETE	47.8694	±	15.854		81.2837	±	16.76		81.0444	±	22.688		39.3761	±	5.85691
8,9-DiHETE / EpETE	81.1206	±	22.1401		47.9381	±	14.503		95.2751	±	45.4837		123.037	±	22.4586
Data are means ± SE (n= 5 or 6). *, P < 0.05; **, P < 0.01; ***, P < 0.001 vs. control.

## Sheet: Suppl 2
Supplemental Table S2. Effects of olive, safflower seed, and fish oil infusions on plasma levels of epoxides,
	diols, and their ratios.
	Control				Olive				Safflower				Fish
Epoxides (nM)
15(16)-EpODE	9.97704	±	1.27993		10.3492	±	1.61127		11.3425	±	1.71318		11.0913	±	1.80431
12(13)-EpOME	6.64491	±	1.92982		9.26665	±	1.85995		14.4646	±	2.39726	**	6.60279	±	0.820119
9(10)-EpOME	4.82791	±	1.84165		6.67307	±	2.17804		11.1795	±	2.76872	*	3.0506	±	0.733828
16(17)-EpDPE	0.696386	±	0.358629		1.28832	±	0.658962		1.18291	±	0.618811		1.24774	±	0.720235
19(20)-EpDPE	1.47182	±	0.701192		2.62185	±	1.21528		2.67727	±	1.303		3.90142	±	1.42996
Diols (nM)
15,16-DiHODE	14.5152	±	1.42711		10.5482	±	1.47615		13.1361	±	1.61961		13.7862	±	0.957382
12,13-DiHOME	36.0909	±	7.9838		32.2368	±	7.43881		81.3657	±	19.8856	*	34.5468	±	8.68768
9,10-DiHOME	10.8101	±	1.90995		11.0145	±	2.20864		162.881	±	37.5708	***	11.0471	±	2.56292
16,17-DiHDPE	0.264888	±	0.0526787		0.366252	±	0.084626		0.412238	±	0.080356		0.607902	±	0.149957
19,20-DiHDPE	0.855613	±	0.195155		0.890369	±	0.19195		1.41078	±	0.3214		2.19054	±	0.556592	**
Dio-to-epoxide ratios
15,16-DiHODE / EpODE	1.69961	±	0.268607		1.33524	±	0.254014		1.28588	±	0.16846		1.87723	±	0.536311
12,13-DiHOME / EpOME	11.8107	±	3.23393		5.73675	±	1.60929		5.80982	±	1.37459		5.92925	±	1.59714
9,10-DiHOME / EpOME	13.7549	±	4.86526		6.48398	±	1.83917		17.2155	±	4.46835		9.26845	±	3.1019
16,17-DiHDPE / EpDPE	5.55324	±	2.90251		1.81614	±	0.690332		1.73598	±	0.602187		1.10491	±	0.315751
19,20-DiHDPE / EpDPE	2.35005	±	0.778866		1.49182	±	0.475586		1.40556	±	0.455119		0.709496	±	0.137839
Data are means ± SE (n = 10-12). *, P < 0.05; **, P < 0.01; ***, P < 0.001 vs. control.

## Sheet: Suppl 3
Supplemental Table S3. Effects of olive, safflower seed, and fish oil infusions on hepatic levels of oxylipins
	produced by LOX and COX.
	Control				Olive				Safflower				Fish
9-HODE	23.1743	±	3.94232		95.201	±	21.5951		527.919	±	106.691	***	43.9603	±	8.76607
5-HEPE	3.17165	±	0.837892		2.64103	±	0.630011		2.17204	±	0.421291		41.3605	±	11.5013	***
8-HEPE	0.858156	±	0.275858		1.27706	±	0.878135		0.864634	±	0.175502		8.55544	±	2.5299	***
9-HEPE	1.11714	±	0.250698		1.30387	±	0.32236		1.83816	±	0.496943		20.8046	±	5.75739	***
12-HEPE	11.271	±	1.48623		11.7036	±	3.67365		10.7762	±	2.06283		52.0493	±	14.1777	***
15-HEPE	1.10858	±	0.257675		2.55502	±	1.00622		0.827929	±	0.236091		22.7969	±	7.67416	***
PGD3	21.9774	±	6.60746		20.0757	±	4.97829		17.5818	±	4.35638		181.233	±	47.6962	***
9,10,13-TriHOME	99.7707	±	19.0456		481.387	±	156.153	**	454.525	±	80.3688	*	192.582	±	92.9953
9,12,13-TriHOME	166.468	±	28.5359		746.405	±	242.133	**	588.532	±	111.819		322.438	±	194.213
PGE2	121.815	±	19.7391		75.896	±	20.9194		47.0174	±	6.84416	*	33.3594	±	12.7266	*
11,12-,15-TriHETrE	22.7123	±	1.82601		12.773	±	2.43824		19.1422	±	3.04229		20.3552	±	5.30661
PGF2a	200.252	±	36.1015		117.465	±	25.4794		71.6194	±	11.4844	*	44.5911	±	16.3008	*
9-HOTrE	1.46611	±	0.184603		3.48045	±	0.957761	*	2.12779	±	0.156407		4.19045	±	1.10784	*
9-oxo-ODE	48.6226	±	20.0409		28.4094	±	5.39457		73.8603	±	11.5574		33.6893	±	7.6107
13-HOTrE	0.645059	±	0.16158		1.58924	±	0.498663		1.02951	±	0.177752		3.08911	±	1.82606
EKODE	1.32372	±	0.26238		2.22496	±	0.538784		3.93217	±	0.955947		1.3025	±	0.528983
15-oxo-ETE	0.788894	±	0.128749		0.450082	±	0.0990651		0.889047	±	0.186755		0.838398	±	0.23124
11-HETE	28.0966	±	2.96377		13.1051	±	3.01586		15.3875	±	3.53918		24.2416	±	7.70819
12-HETE	25.4759		4.91635		24.2062		7.25023		22.1925		3.1373		12.1293		4.55481
14(15)-EET	0.267667	±	0.0646436		0.140242	±	0.0599604		0.167327	±	0.0446082		0.151515	±	0.0463617
15-HETE	18.1732	±	3.63342		8.29218	±	2.45255		10.4354	±	2.96746		16.4514	±	5.74885
5-HETE	5.72506	±	0.888033		3.23052	±	0.798582		4.91905	±	0.814926		6.04495	±	1.81731
6-trans-LTB4	0.448264	±	0.142736		0.353262	±	0.183098		0.31596	±	0.0583919		2.02078	±	0.736692
PGE3	16.0589	±	2.71378		8.73162	±	2.4514		8.39424	±	1.55654		18.0121	±	3.91094
PGD2	106.939	±	12.3112		72.5318	±	20.6891		46.3676	±	6.37789		79.5568	±	13.3246
TXB2	68.6209	±	11.2121		49.3899	±	8.24241		47.1071	±	6.98941		45.2427	±	9.10932
6-keto-PGF1a	18.6759	±	2.7788		26.3781	±	10.2557		31.5674	±	10.1362		17.1633	±	3.28533
Data (in nM) are means ± SE (n= 3-6). *, P < 0.05; **, P < 0.01; ***, P < 0.001 vs. control.
